# Supplementary material for: Variables Most Strongly Associated with Motor- and Health-Related Physical Fitness and Motor Skills in Five- to Eight-Year-Old Children: The BC-It and Examin Youth SA Studies
Source: Children (Basel). 2026 Apr 27;13(5):605. doi: 10.3390/children13050605 (PMC13204860; doi:10.3390/children13050605)
Supplement: Supplementary file 1 [file children-13-00605-s001.zip]

Archive with 1 entries (1 files):
- children-4236602-supplementary.pdf
